# Supplementary material for: Vitamin D Deficiency, Obesity, and Metabolic Parameters in Chilean Older Adults
Source: J Pers Med. 2026 Feb 4;16(2):90. doi: 10.3390/jpm16020090 (PMC12941998; doi:10.3390/jpm16020090)
Supplement: Supplementary file 1 [file jpm-16-00090-s001.zip]

Archive with 1 entries (1 files):
- jpm-4105916-supplementary.pdf
